# Supplementary material for: Genome-wide transcriptomics of aging in the rotifer Brachionus manjavacas, an emerging model system
Source: BMC Genomics. 2017 Mar 1;18:217. doi: 10.1186/s12864-017-3540-x (PMC5333405; doi:10.1186/s12864-017-3540-x)
Supplement: Additional file 1: — R script used for running baySeq. (TXT 4 kb) [file 12864_2017_3540_MOESM1_ESM.txt]

#!/bioware/R-3.0.1/bin/Rscript

library(baySeq)

########################## 
### Use this for multi-threading 
#
library(snow)
cl <- makeCluster(4, type = "SOCK")
#
### Otherwise use this
#cl <- NULL
#######

#########################
### Load Data
#   Data should be target, length, sample_1, sample_2, ... sample_n
#   if no head change to FALSE
#
# check class of vectors with class()
#
BMAGING <- read.delim("5pairedExp.fpkm10.counts.txt", header = TRUE)
ISOTIGS <- data.frame(BMAGING[,1])
ANNOTATION <- data.frame(BMAGING[,1:2])
LENGTHS <- as.matrix(BMAGING[,2])

# read all data
# 1 = isotig, 2=length  

#COUNTSALL <- as.matrix(BMAGING[,-(1:2)])

# read some data
# 3-4 = eggs, 5-6 = neonates, 7-8 = early, 9-10 mixed, 11-12 post

COUNTS1 <-as.matrix(BMAGING[,3:6])  # eggs vs neonates
COUNTS2 <-as.matrix(BMAGING[,5:8])  # neonates vs early
COUNTS3 <-as.matrix(BMAGING[,7:10]) # early vs mixed
COUNTS4 <-as.matrix(BMAGING[,9:12]) # mixed vs post also as.matrix(BMAGING[,-(1:4)])
COUNTS5 <-as.matrix(BMAGING[,c(3,4,7,8)]) # eggs vs early
COUNTS6 <-as.matrix(BMAGING[,c(5,6,9,10)]) # neonates vs mixed
COUNTS7 <-as.matrix(BMAGING[,c(7,8,11,12)]) # early vs post
COUNTS8 <-as.matrix(BMAGING[,c(3,4,9,10)]) # eggs vs mixed
COUNTS9 <-as.matrix(BMAGING[,c(5,6,11,12)]) # neonates vs post
COUNTS10 <-as.matrix(BMAGING[,c(3,4,11,12)]) # eggs vs post


#myLibsizeData <- getLibsizes(data = myCounts, estimationType = c("total"))
SIZES1 <- getLibsizes(data = COUNTS1, estimationType = c("quantile"))
SIZES2 <- getLibsizes(data = COUNTS2, estimationType = c("quantile"))
SIZES3 <- getLibsizes(data = COUNTS3, estimationType = c("quantile"))
SIZES4 <- getLibsizes(data = COUNTS4, estimationType = c("quantile"))
SIZES5 <- getLibsizes(data = COUNTS5, estimationType = c("quantile"))
SIZES6 <- getLibsizes(data = COUNTS6, estimationType = c("quantile"))
SIZES7 <- getLibsizes(data = COUNTS7, estimationType = c("quantile"))
SIZES8 <- getLibsizes(data = COUNTS8, estimationType = c("quantile"))
SIZES9 <- getLibsizes(data = COUNTS9, estimationType = c("quantile"))
SIZES10 <- getLibsizes(data = COUNTS10, estimationType = c("quantile"))
###########################

###########################
REPS <- c(1,1,2,2)
###########################

########################
## This is where you specifiy your hypotheses
#                            1,1,2,2,3,3,4,4,5,5 
GROUPS <- list( NDE = c(1,1,1,1), DE = c(1,1,2,2), LIB = c(1,2,1,2) )

########################


########################
### Build the countData objects
#
CD1 <- new("countData", seglens = LENGTHS, data = COUNTS1,  replicates = REPS,  libsizes = as.integer(SIZES1),  groups = GROUPS,  annotation = ANNOTATION)
CD2 <- new("countData", seglens = LENGTHS, data = COUNTS2,  replicates = REPS,  libsizes = as.integer(SIZES2),  groups = GROUPS,  annotation = ANNOTATION)
CD3 <- new("countData", seglens = LENGTHS, data = COUNTS3,  replicates = REPS,  libsizes = as.integer(SIZES3),  groups = GROUPS,  annotation = ANNOTATION)
CD4 <- new("countData", seglens = LENGTHS, data = COUNTS4,  replicates = REPS,  libsizes = as.integer(SIZES4),  groups = GROUPS,  annotation = ANNOTATION)
CD5 <- new("countData", seglens = LENGTHS, data = COUNTS5,  replicates = REPS,  libsizes = as.integer(SIZES5),  groups = GROUPS,  annotation = ANNOTATION)
CD6 <- new("countData", seglens = LENGTHS, data = COUNTS6,  replicates = REPS,  libsizes = as.integer(SIZES6),  groups = GROUPS,  annotation = ANNOTATION)
CD7 <- new("countData", seglens = LENGTHS, data = COUNTS7,  replicates = REPS,  libsizes = as.integer(SIZES7),  groups = GROUPS,  annotation = ANNOTATION)
CD8 <- new("countData", seglens = LENGTHS, data = COUNTS8,  replicates = REPS,  libsizes = as.integer(SIZES8),  groups = GROUPS,  annotation = ANNOTATION)
CD9 <- new("countData", seglens = LENGTHS, data = COUNTS9,  replicates = REPS,  libsizes = as.integer(SIZES9),  groups = GROUPS,  annotation = ANNOTATION)
CD10 <- new("countData", seglens = LENGTHS, data = COUNTS10,  replicates = REPS,  libsizes = as.integer(SIZES10),  groups = GROUPS,  annotation = ANNOTATION)
########################


########################
### Negative Binomial approach
## calculate priors and put them in a new countData object
#
CDPriors.NB <- getPriors.NB(CD1, samplesize = 10000, estimation = "QL", cl = cl)

## calculate posterior likelihoods using CDPrios.NB
#
CDPost.NB <- getLikelihoods.NB(CDPriors.NB, pET = "BIC", cl = cl, nullData = TRUE)


#########################

options(max.print=999999)
options(width=800)
sink("eggsVSneonates.bayseq.tab", append=FALSE, split=FALSE)
topCounts(CDPost.NB, group = "DE", number = 40000)
sink()

save.image(file = "eggsVSneonates.bayseq.image")

if(!is.null(cl)) stopCluster(cl)

quit(save="no")
