# Supplementary material for: Genome-wide transcriptomics of aging in the rotifer Brachionus manjavacas, an emerging model system
Source: BMC Genomics. 2017 Mar 1;18:217. doi: 10.1186/s12864-017-3540-x (PMC5333405; doi:10.1186/s12864-017-3540-x)
Supplement: Additional file 2: — Gene Ontology terms significantly differentially regulated in sequential life history transitions (Blast2GO, FDR < 0.05). Categories: C = cellular component, F = molecular function, P = biological process. Worksheet 1: GO terms significantly up-regulated in neonates relative to eggs; Worksheet 2. GO terms significantly down-regulated in neonates relative to eggs; Worksheet 3: GO terms significantly up-regulated in early reproduction relative to neonates; Worksheet 4: GO terms significantly down-regulated in early reproduction relative to neonates; Worksheet 5: GO terms significantly up-regulated in late reproduction relative to early reproduction; Worksheet 6: GO terms significantly down-regulated in late reproduction relative to early reproduction. (XLSX 53 kb) [file 12864_2017_3540_MOESM2_ESM.xlsx]

## Sheet: 1. EggsVsNeonates_up
Eggs to Neonates, Up-regulated
GO-ID	Term	Category	FDR	P-Value
5576	extracellular region	C	0.00111	1.73e-06
5764	lysosome	C	0.00398	9.74e-06
16705	oxidoreductase activity, acting on paired donors, w/ incorporation or reduct. of molecular oxygen	F	0.000121	7.41e-08
5506	iron ion binding	F	0.000535	6.07e-07
4497	monooxygenase activity	F	0.00203	4.08e-06
20037	heme binding	F	0.00241	5.47e-06
48037	cofactor binding	F	0.008	2.05e-05
3854	3-beta-hydroxy-delta5-steroid dehydrogenase activity	F	0.0125	3.43e-05
4623	phospholipase A2 activity	F	0.0134	3.97e-05
5496	steroid binding	F	0.015	4.58e-05
30246	carbohydrate binding	F	0.0173	6.13e-05
16840	carbon-nitrogen lyase activity	F	0.0182	7.46e-05
70011	peptidase activity, acting on L-amino acid peptides	F	0.0451	0.000296
55114	oxidation-reduction process	P	1.12e-13	9.76e-18
32642	regulation of chemokine production	P	0.0173	6.33e-05
6694	steroid biosynthetic process	P	0.0192	8.35e-05
9072	aromatic amino acid family metabolic process	P	0.0192	8.35e-05
32787	monocarboxylic acid metabolic process	P	0.0192	8.37e-05
2532	production of molecular mediator involved in inflammatory response	P	0.0217	9.68e-05
42572	retinol metabolic process	P	0.0289	0.000139
10035	response to inorganic substance	P	0.0429	0.000247
16042	lipid catabolic process	P	0.0435	0.000258
15850	organic hydroxy compound transport	P	0.0445	0.000269
46395	carboxylic acid catabolic process	P	0.0451	0.000299

## Sheet: 2. EggsVsNeonates_down
Eggs to Neonates, Down Regulated
GO-ID	Term	Category	FDR	P-Value
5576	extracellular region	C	9.69479e-10	6.7701e-13
5921	gap junction	C	0.00356382	2.55896e-05
5918	septate junction	C	0.00356382	2.58203e-05
5788	endoplasmic reticulum lumen	C	0.0443462	0.00046452
8061	chitin binding	F	1.74851e-14	6.10515e-18
4568	chitinase activity	F	7.6287e-05	2.2641e-07
8488	gamma-glutamyl carboxylase activity	F	0.000638167	2.78529e-06
8378	galactosyltransferase activity	F	0.00356382	2.56133e-05
8375	acetylglucosaminyltransferase activity	F	0.0251716	0.00025488
35151	regulation of tube size, open tracheal system	P	2.7433e-05	7.18392e-08
9887	organ morphogenesis	P	0.000136516	4.5283e-07
6032	chitin catabolic process	P	0.000252434	9.4751e-07
17187	peptidyl-glutamic acid carboxylation	P	0.000638167	2.78529e-06
48598	embryonic morphogenesis	P	0.000951866	4.40371e-06
19991	septate junction assembly	P	0.00181151	9.01328e-06
7411	axon guidance	P	0.00782096	6.27845e-05
8038	neuron recognition	P	0.015086	0.000131736
7156	homophilic cell adhesion	P	0.017719	0.00016643
6486	protein glycosylation	P	0.017719	0.00016859
50919	negative chemotaxis	P	0.0291451	0.000297659
2009	morphogenesis of an epithelium	P	0.0460839	0.000486745

## Sheet: 3. NeonatesVsEarlyRepro_up
Neonates to Early, Up-regulated
GO-ID	Term	Category	FDR	P-Value
16459	myosin complex	C	8.47521e-05	7.17611e-07
5892	acetylcholine-gated channel complex	C	0.0163016	0.000277479
5509	calcium ion binding	F	2.45153e-06	1.60497e-08
8237	metallopeptidase activity	F	7.58905e-05	6.16081e-07
4983	neuropeptide Y receptor activity	F	0.000296605	2.92566e-06
8227	G-protein coupled amine receptor activity	F	0.00410261	5.19273e-05
15370	solute:sodium symporter activity	F	0.00833212	0.000118552
5267	potassium channel activity	F	0.0101907	0.000149444
4889	acetylcholine-activated cation-selective channel activity	F	0.0112984	0.000172593
8028	monocarboxylic acid transmembrane transporter activity	F	0.0112984	0.000172593
5310	dicarboxylic acid transmembrane transporter activity	F	0.0225228	0.000403035
16805	dipeptidase activity	F	0.0320916	0.000630321
4687	myosin light chain kinase activity	F	0.0320916	0.000630321
1901618	organic hydroxy compound transmembrane transporter activity	F	0.0320916	0.000644298
55085	transmembrane transport	P	2.54111e-05	1.86325e-07
6814	sodium ion transport	P	0.00280443	3.32928e-05
7218	neuropeptide signaling pathway	P	0.00344081	4.2049e-05
3008	system process	P	0.00444406	5.66369e-05
6813	potassium ion transport	P	0.00667454	9.20545e-05
30814	regulation of cAMP metabolic process	P	0.00910328	0.000130319
21510	spinal cord development	P	0.0112984	0.000172593
15711	organic anion transport	P	0.0114628	0.000178092
44351	macropinocytosis	P	0.0114628	0.000178105
15844	monoamine transport	P	0.0163016	0.000277479
71462	cellular response to water stimulus	P	0.0169386	0.000289802
44708	single-organism behavior	P	0.0240794	0.00043632
42332	gravitaxis	P	0.0250047	0.000466647
6909	phagocytosis	P	0.0250047	0.000467091
30435	sporulation resulting in formation of a cellular spore	P	0.028166	0.000533521
9582	detection of abiotic stimulus	P	0.0292623	0.000559396
31157	regulation of aggregate size involved in sorocarp development	P	0.0320916	0.000644298
9581	detection of external stimulus	P	0.0322967	0.000651234

## Sheet: 4. NeonatesVsEarlyRepro_down
Neonates to Early, Down-retulated
GO-ID	Term	Category	FDR	P-Value
5689	U12-type spliceosomal complex	C	0.000184748	2.09648e-06
19773	proteasome core complex, alpha-subunit complex	C	0.000188049	2.15035e-06
42555	MCM complex	C	0.000323378	4.34709e-06
795	synaptonemal complex	C	0.000741937	1.11394e-05
5815	microtubule organizing center	C	0.000797832	1.21179e-05
922	spindle pole	C	0.00252448	4.45353e-05
43186	P granule	C	0.00271456	4.88127e-05
5838	proteasome regulatory particle	C	0.00423901	8.43658e-05
10369	chromocenter	C	0.00423901	8.43658e-05
5721	centromeric heterochromatin	C	0.00435627	8.97416e-05
5705	polytene chromosome interband	C	0.00435627	8.97416e-05
777	condensed chromosome kinetochore	C	0.00435627	8.97416e-05
30126	COPI vesicle coat	C	0.00435627	8.97416e-05
43601	nuclear replisome	C	0.0183364	0.000468973
35861	site of double-strand break	C	0.0183364	0.000468973
30915	Smc5-Smc6 complex	C	0.0183364	0.000468973
5664	nuclear origin of replication recognition complex	C	0.0219736	0.000579263
30877	beta-catenin destruction complex	C	0.0219736	0.000579263
16592	mediator complex	C	0.0243953	0.000655879
5680	anaphase-promoting complex	C	0.0280205	0.000765574
781	chromosome, telomeric region	C	0.0280205	0.000765574
16604	nuclear body	C	0.0293077	0.000821458
5783	endoplasmic reticulum	C	0.0299427	0.000849457
5918	septate junction	C	0.0443432	0.00132379
30532	small nuclear ribonucleoprotein complex	C	0.0480794	0.00148569
44815	DNA packaging complex	C	0.0481	0.00149053
3677	DNA binding	F	9.2316e-10	3.70682e-12
4298	threonine-type endopeptidase activity	F	3.39271e-07	2.25075e-09
51082	unfolded protein binding	F	4.17203e-05	4.00596e-07
16297	acyl-[acyl-carrier-protein] hydrolase activity	F	4.56825e-05	4.42629e-07
8094	DNA-dependent ATPase activity	F	6.18673e-05	6.3185e-07
3682	chromatin binding	F	0.000199047	2.31087e-06
3678	DNA helicase activity	F	0.000245422	2.99903e-06
8641	small protein activating enzyme activity	F	0.000741937	1.11394e-05
17147	Wnt-protein binding	F	0.00423901	8.43658e-05
16417	S-acyltransferase activity	F	0.00855002	0.000189569
19171	3-hydroxyacyl-[acyl-carrier-protein] dehydratase activity	F	0.0183364	0.000468973
35252	UDP-xylosyltransferase activity	F	0.0183364	0.000468973
8061	chitin binding	F	0.0219756	0.000581234
35251	UDP-glucosyltransferase activity	F	0.0293077	0.000826325
8134	transcription factor binding	F	0.0334984	0.000959102
42826	histone deacetylase binding	F	0.0467957	0.00143049
46875	ephrin receptor binding	F	0.0467957	0.00143049
6457	protein folding	P	4.29169e-06	3.44654e-08
7062	sister chromatid cohesion	P	1.33861e-05	1.1568e-07
226	microtubule cytoskeleton organization	P	0.000154947	1.73126e-06
6493	protein O-linked glycosylation	P	0.000323378	4.34709e-06
30174	regulation of DNA-dependent DNA replication initiation	P	0.000899355	1.38954e-05
51983	regulation of chromosome segregation	P	0.000957217	1.48747e-05
6355	regulation of transcription, DNA-dependent	P	0.00151059	2.4526e-05
6030	chitin metabolic process	P	0.00165128	2.70986e-05
6334	nucleosome assembly	P	0.00287557	5.24611e-05
9263	deoxyribonucleotide biosynthetic process	P	0.00435627	8.97416e-05
60856	establishment of blood-brain barrier	P	0.00502161	0.000105201
398	mRNA splicing, via spliceosome	P	0.00526739	0.00011173
10975	regulation of neuron projection development	P	0.00685259	0.000149541
35151	regulation of tube size, open tracheal system	P	0.00924302	0.000207355
6511	ubiquitin-dependent protein catabolic process	P	0.0116245	0.000265853
86	G2/M transition of mitotic cell cycle	P	0.0116843	0.000269261
70	mitotic sister chromatid segregation	P	0.01403	0.00033434
48522	positive regulation of cellular process	P	0.0141793	0.000339135
7156	homophilic cell adhesion	P	0.016793	0.000413375
31570	DNA integrity checkpoint	P	0.017259	0.000426353
209	protein polyubiquitination	P	0.0212999	0.000552207
45168	cell-cell signaling involved in cell fate commitment	P	0.0219736	0.000578124
6268	DNA unwinding involved in DNA replication	P	0.0219736	0.000579263
30261	chromosome condensation	P	0.0243953	0.000655879
43966	histone H3 acetylation	P	0.0280205	0.00076272
48477	oogenesis	P	0.0290949	0.000807628
7131	reciprocal meiotic recombination	P	0.0293077	0.000826325
6301	postreplication repair	P	0.0293077	0.000826325
6338	chromatin remodeling	P	0.0299427	0.000848818
10564	regulation of cell cycle process	P	0.0333813	0.000952835
16458	gene silencing	P	0.0343505	0.000986498
723	telomere maintenance	P	0.0371132	0.00107556
51301	cell division	P	0.0372076	0.00108154
10498	proteasomal protein catabolic process	P	0.0430799	0.00126352
724	double-strand break repair via homologous recombination	P	0.0437502	0.00129463
6297	nucleotide-excision repair, DNA gap filling	P	0.0467957	0.00143049
413	protein peptidyl-prolyl isomerization	P	0.0467957	0.00143049
51099	positive regulation of binding	P	0.0499154	0.00155114

## Sheet: 5. EarlyReproVsLateRepro_up
Early to Late, Up-regulated
GO-ID	Term	Category	FDR	P-Value	Over/ Under
42587	glycogen granule	C	0.000835005	7.2888e-08	over
19171	3-hydroxyacyl-[acyl-carrier-protein] dehydratase activity	F	0.00123674	2.16782e-07	over
6084	acetyl-CoA metabolic process	P	0.00179462	6.26612e-07	over
70402	NADPH binding	F	0.00227818	9.94317e-07	over
16297	acyl-[acyl-carrier-protein] hydrolase activity	F	0.00419845	2.93188e-06	over
16491	oxidoreductase activity	F	0.00795359	6.94273e-06	over
5975	carbohydrate metabolic process	P	0.00884986	1.0269e-05	over
44281	small molecule metabolic process	P	0.00884986	1.08151e-05	over
30246	carbohydrate binding	F	0.0100576	1.31689e-05	over
71353	cellular response to interleukin-4	P	0.0116168	1.82526e-05	over
16417	S-acyltransferase activity	F	0.0286822	5.00737e-05	over

## Sheet: 6. EarlyReproVsLateRepro_down
Early to Late, Down-regulated
GO-ID	Term	Category	FDR	P-Value
5576	extracellular region	C	0.000229795	1.01608e-06
5921	gap junction	C	0.0032379	2.84561e-05
5919	pleated septate junction	C	0.00452279	4.14537e-05
5929	cilium	C	0.00554921	5.27989e-05
71944	cell periphery	C	0.0332748	0.000485064
8061	chitin binding	F	1.09529e-08	4.78044e-12
8488	gamma-glutamyl carboxylase activity	F	0.0211735	0.000277237
5243	gap junction channel activity	F	0.0260276	0.000355327
8201	heparin binding	F	0.0344246	0.000507835
4872	receptor activity	F	0.0478478	0.000730915
6030	chitin metabolic process	P	2.64586e-09	2.81217e-13
19991	septate junction assembly	P	1.75342e-05	3.82641e-08
60857	establishment of glial blood-brain barrier	P	0.000620111	3.73495e-06
60271	cilium morphogenesis	P	0.00104949	7.14559e-06
8038	neuron recognition	P	0.00205216	1.66595e-05
61343	cell adhesion involved in heart morphogenesis	P	0.0032379	2.80724e-05
16331	morphogenesis of embryonic epithelium	P	0.00357212	3.21167e-05
48013	ephrin receptor signaling pathway	P	0.00452279	4.14537e-05
48562	embryonic organ morphogenesis	P	0.00653623	6.44723e-05
60562	epithelial tube morphogenesis	P	0.00791095	8.21755e-05
2042	cell migration involved in sprouting angiogenesis	P	0.0151951	0.000180944
35159	regulation of tube length, open tracheal system	P	0.0151951	0.000180944
50673	epithelial cell proliferation	P	0.0151951	0.000181715
16337	cell-cell adhesion	P	0.0155504	0.000187322
44782	cilium organization	P	0.0198089	0.000250724
17187	peptidyl-glutamic acid carboxylation	P	0.0211735	0.000277237
7427	epithelial cell migration, open tracheal system	P	0.0237424	0.000315018
72001	renal system development	P	0.0260707	0.000364117
3002	regionalization	P	0.0329692	0.000477731
6935	chemotaxis	P	0.035227	0.000522747
1745	compound eye morphogenesis	P	0.0396489	0.000595287
3281	ventricular septum development	P	0.0442215	0.000671661
