# Supplementary material for: Genome-wide transcriptomics of aging in the rotifer Brachionus manjavacas, an emerging model system
Source: BMC Genomics. 2017 Mar 1;18:217. doi: 10.1186/s12864-017-3540-x (PMC5333405; doi:10.1186/s12864-017-3540-x)
Supplement: Additional file 4: — Leading edge analysis results for protein, carbohydrate, and fatty acid metabolism pathways. Worksheet 1: Change in gene expression in multiple protein metabolism pathways, as determined by leading edge analysis in GSEA. Shows those genes that are shared in more than one protein metabolism pathway (as denoted by X), not all genes in all pathways; Worksheet 2: Change in gene expression in multiple carbohydrate and fatty acid metabolism pathways, as determined by leading edge analysis in GSEA. Shows those genes that are shared in more than one protein metabolism pathway (as denoted by X), not all genes in all pathways. (XLSX 48 kb) [file 12864_2017_3540_MOESM4_ESM.xlsx]

## Sheet: 1. Protein Metabolism
Gene	Log2 Fold Change	PYRIMIDINE	PURINE	ALANINE ASPARTATE GLUTAMATE	ARGININE AND PROLINE	HISTIDINE	TYROSINE	CYSTEINE AND METHIONINE	SELENOAMINO ACID	TRYPTOPHAN	BUTANOATE	BETA ALANINE	PROPANOATE	VALINE LEUCINE ISOLEUCINE DEGRADATION	LYSINE DEGRADATION
MAT1A	-0.462							X	X
AHCY	-0.529							X	X
MAT2A	-0.343							X	X
MAT2B	-0.563							X	X
CTH	-0.715							X	X
DDC	-0.263					X	X			X
METTL6	-0.539					X	X		X
LCMT2	-0.309					X	X		X
METTL2B	-0.452					X	X		X
WBSCR22	-0.231					X	X		X
GCDH	-0.271									X					X
ALDH3A2	-0.364				X	X				X	X	X	X	X	X
ALDH2	-0.71				X	X				X	X	X	X	X	X
HADH	-0.68									X	X			X	X
ACAT1	-0.543									X	X		X	X	X
HADHA	-0.374									X	X	X	X	X	X
ECHS1	-0.715									X	X	X	X	X	X
OXCT1	-0.41										X			X
MLYCD	-0.2											X	X
ACSS3	-0.195												X
ALDH6A1	-1.262												X	X
MCEE	-0.372												X	X
PCCB	-0.498												X	X
PCCA	-0.561												X	X
ACADM	-0.319											X	X	X
ABAT	-0.37			X							X	X	X	X
HIBCH	-0.509											X	X	X
ASL	-0.242			X	X
ALDH4A1	-0.227			X	X
ASS1	-0.466			X	X
GLUD1	-0.89			X	X
GOT2	-1.147			X	X		X	X
GOT1	-0.596			X	X		X	X
TAT	-0.193						X	X
POLR2C	-0.309	X	X
POLR2A	-0.238	X	X
NME1	-1.214	X	X
POLR3GL	-0.257	X	X
PRIM1	-0.333	X	X
CANT1	-0.163	X	X
POLR1D	-0.206	X	X
POLR3K	-0.184	X	X
POLR3B	-0.201	X	X

## Sheet: 2.  Carbo. + Lipid Metabobolism
Gene	Log2 Fold Change	ETHER LIPID	GLYCERO-PHOSPHOLIPID	ARACHIDONIC ACID	STARCH AND SUCROSE	INSULIN SIGNALING	MTOR SIGNALING	PENTOSE PHOSPHATE PATHWAY	FRUCTOSE AND MANNOSE	PYRUVATE	GLYCOLYSIS GLUCONEO-GENESIS	CITRATE CYCLE TCA CYCLE	FATTY ACID	BUTANOATE	BIOSYNTHESIS UNSATURATED FATTY ACIDS
GGT5	-0.113			x
GPX4	-0.204			x
PLA2G2E	-2.811	x	x	x
PLA2G3	-0.083		x	x
CHPT1	-0.226	x	x
PPAP2B	-0.228	x	x
ALDH3A2	-0.364									x	x		x	x
ALDH2	-0.71									x	x		x	x
HADH	-0.68												x	x
ACAT1	-0.543									x			x	x
HADHA	-0.374												x	x	x
ECHS1	-0.715												x	x
AKR1B1	-0.461								x	x
HK2	-0.293				x	x			x		x
FBP1	-0.781					x		x	x		x
ALDOA	-1.085							x	x		x
ALDOC	-0.439							x	x		x
TPI1	-0.593								x		x
PCK1	-0.944					x				x	x	x
PC	-0.351									x		x
MDH2	-0.856									x		x
MDH1	-1.287									x		x
DLD	-0.527									x	x	x
DLAT	-0.24									x	x	x
PDHA1	-0.356									x	x	x		x
PDHB	-0.597									x	x	x		x
PKM2	-0.771									x	x
ACSS1	-0.311									x	x
PC	-0.351									x		x
MDH2	-0.856									x		x
MDH1	-1.287									x		x
DLD	-0.527									x	x	x
DLAT	-0.24									x	x	x
PDHA1	-0.356									x	x	x		x
PDHB	-0.597									x	x	x		x
PKM2	-0.771									x	x
ACSS1	-0.311									x	x
GYS1	-0.213				x	x
PYGB	-0.601				x	x
PGM1	-0.728				x			x			x
GPI	-0.368				x			x			x
RPS6	-1.405					x	x
RPTOR	-0.272					x	x
EIF4E	-0.587					x	x
PRKAA2	-0.68					x	x
