# Supplementary material for: Genome-wide transcriptomics of aging in the rotifer Brachionus manjavacas, an emerging model system
Source: BMC Genomics. 2017 Mar 1;18:217. doi: 10.1186/s12864-017-3540-x (PMC5333405; doi:10.1186/s12864-017-3540-x)
Supplement: Additional file 6: — Transcripts with potential orthologs in humans and not in D. melanogaster or C. elegans. (TXT 44 kb) [file 12864_2017_3540_MOESM6_ESM.txt]

transcript	HGNC hit name	human genome hit	h hitdesc	h evalue	h score	drosophila genome hit	d hitdesc	d evalue	d score	caenorhabditis genome hit	c hitdesc	c evalue	c score	eggs2neo_FDR	neo2early_FDR	early2late_FDR	late2post_FDR	eggs2neo_direction	neo2early_direction	early2late_direction	late2post_direction
isotig05892		gi|222831645|ref|NP_001138536.1|	GATS-like protein 2 [Homo sapiens]	2.00E-37	355	FBpp0077482	pep:known chromosome:BDGP5:2L:2251572:2252341:-1 gene:FBgn0042186 transcript:FBtr0077805	1.8	69	M01A10.2d	pep:known chromosome:WBcel235:I:5546423:5561642:1 gene:WBGene00006594 transcript:M01A10.2d description:"Protein TOM-1, isoform c"	0.069	80	0.473644	0.044722	0.644229	0.910649	2>1	2>1	2>1	1>2
isotig06290		gi|578832623|ref|XP_006722578.1|	PREDICTED: lisH domain and HEAT repeat-containing protein KIAA1468 isoform X8 [Homo sapiens]	8.00E-27	285			100	0	Y48G9A.3	pep:known chromosome:WBcel235:III:2151968:2197909:1 gene:WBGene00021697 transcript:Y48G9A.3 description:"Protein GCN-1 "	1.2	69	0.732813	0.282398	0.024308	0.903619	1>2	2>1	2>1	1>2
isotig06626		gi|49472819|ref|NP_060532.2|	E3 ubiquitin-protein ligase FANCL isoform 2 [Homo sapiens]	0	293	FBpp0081681	pep:known chromosome:BDGP5:3R:5877230:5878585:-1 gene:FBgn0037781 transcript:FBtr0082203 description:"Fancl"	0.00000005	122	T22B2.1	pep:known chromosome:WBcel235:X:3926081:3929492:1 gene:WBGene00020665 transcript:T22B2.1 description:"Protein T22B2.1 (T22B2.1) mRNA, complete cds"	0.0005	98	0.21398	0.007266	0.117029	0.902923	2>1	2>1	2>1	1>2
isotig08627		gi|296531406|ref|NP_004640.3|	ES1 protein homolog, mitochondrial isoform Ia precursor [Homo sapiens]	7.99E-44	323			100	0	T27A3.1e	pep:known chromosome:WBcel235:I:6122590:6125758:1 gene:WBGene00020838 transcript:T27A3.1e description:"Protein T27A3.1, isoform e (T27A3.1) mRNA, complete cds"	1.7	66	0.243056	0.000834	0.040744	0.489379	2>1	2>1	2>1	1>2
isotig06101	ADPRH	gi|634743262|ref|NP_001278878.1|	ADP-ribosylarginine hydrolase isoform 1 [Homo sapiens]	0	882	FBpp0305433	pep:known chromosome:BDGP5:2L:5949450:5955235:1 gene:FBgn0031752 transcript:FBtr0333231	3.9	66	F56H6.9	pep:known chromosome:WBcel235:I:12303599:12306820:1 gene:WBGene00010170 transcript:F56H6.9 description:"Protein F56H6.9 (F56H6.9) mRNA, complete cds"	2.8	66	0.256016	0.036294	0.695412	0.813091	2>1	1>2	2>1	2>1
isotig11465	AFMID	gi|192807282|ref|NP_001010982.2|	kynurenine formamidase isoform 2 [Homo sapiens]	2.00E-22	232	FBpp0078895	pep:known chromosome:BDGP5:2L:6487562:6488615:-1 gene:FBgn0031821 transcript:FBtr0079265	0.0003	97	D2024.2	pep:known chromosome:WBcel235:IV:7244224:7245503:1 gene:WBGene00017051 transcript:D2024.2 description:"Protein AFMD-1 (afmd-1) mRNA, complete cds"	0.000005	112	0.07695	0.026781	0.458869	0.701496	2>1	1>2	2>1	1>2
isotig07625	ANKMY1	gi|544346271|ref|NP_001269700.1|	ankyrin repeat and MYND domain-containing protein 1 isoform 3 [Homo sapiens]	3.00E-41	314	FBpp0084688	pep:known chromosome:BDGP5:3R:24433653:24460785:-1 gene:FBgn0039590 transcript:FBtr0085319	0.006	89	R06F6.4	pep:known chromosome:WBcel235:II:10793575:10796294:-1 gene:WBGene00011068 transcript:R06F6.4 description:"Protein SET-14 (set-14) mRNA, complete cds"	0.14	76	0.22368	0.00837	0.721077	0.908946	2>1	1>2	2>1	1>2
isotig02747	ARMC3	gi|189409124|ref|NP_775104.2|	armadillo repeat-containing protein 3 isoform 1 [Homo sapiens]	0	1307	FBpp0079066	pep:known chromosome:BDGP5:2L:7388537:7390902:1 gene:FBgn0031905 transcript:FBtr0079438	0.000000002	150	Y105C5B.21d	pep:known chromosome:WBcel235:IV:15997665:16006343:-1 gene:WBGene00002175 transcript:Y105C5B.21d description:"Protein JAC-1, isoform a (jac-1) mRNA, complete cds"	0.000005	119	0.727839	0.008489	0.437075	0.903803	1>2	1>2	1>2	1>2
isotig07847	AS3MT	gi|109389364|ref|NP_065733.2|	arsenite methyltransferase [Homo sapiens]	2.00E-26	195	FBpp0082588	pep:known chromosome:BDGP5:3R:11053327:11055161:-1 gene:FBgn0038306 transcript:FBtr0083134 description:"Arginine methyltransferase 3"	0.014	67	H14E04.1	pep:known chromosome:WBcel235:III:2402068:2406265:1 gene:WBGene00019198 transcript:H14E04.1 description:"Protein H14E04.1 (H14E04.1) mRNA, complete cds"	0.00001	111	0.004278	0.205036	0.417964	0.882675	2>1	1>2	2>1	1>2
isotig03167	AXDND1	gi|578800532|ref|XP_006711222.1|	PREDICTED: axonemal dynein light chain domain-containing protein 1 isoform X3 [Homo sapiens]	0	833	FBpp0305449	pep:known chromosome:BDGP5:2L:3519677:3522555:1 gene:FBgn0031546 transcript:FBtr0333251	0.00009	109	W02B8.2	pep:known chromosome:WBcel235:II:13908925:13915253:1 gene:WBGene00012198 transcript:W02B8.2 description:"Protein W02B8.2 (W02B8.2) mRNA, complete cds"	0.0000004	128	0.722959	0.038306	0.428437	0.861329	1>2	1>2	1>2	2>1
isotig04073	BTBD16	gi|50345833|ref|NP_653188.2|	BTB/POZ domain-containing protein 16 [Homo sapiens]	0	448	FBpp0087789	pep:known chromosome:BDGP5:2R:4611765:4616509:1 gene:FBgn0005695 transcript:FBtr0088710 description:"germ cell-less"	0.00001	115	Y48A6C.5a	pep:known chromosome:WBcel235:III:11131799:11135982:1 gene:WBGene00004010 transcript:Y48A6C.5a description:"Protein PHA-1, isoform a (pha-1) mRNA, complete cds"	1.2	71	0.715142	0.008219	0.081326	0.527639	1>2	1>2	1>2	2>1
isotig05067	C7orf72	gi|332634960|ref|NP_001155306.2|	uncharacterized protein C7orf72 [Homo sapiens]	1.00E-26	280	FBpp0110080	pep:known chromosome:BDGP5:X:9980566:10042911:1 gene:FBgn0083940 transcript:FBtr0110783	0.16	79	B0034.5	pep:known chromosome:WBcel235:II:5972856:5974977:-1 gene:WBGene00015005 transcript:B0034.5 description:"Protein B0034.5 (B0034.5) mRNA, complete cds"	1.6	69	0.723684	0.01269	0.1007	0.888422	1>2	1>2	1>2	2>1
isotig02604	CASC1	gi|578822928|ref|XP_006719165.1|	PREDICTED: protein CASC1 isoform X9 [Homo sapiens]	4.00E-30	318	FBpp0288512	pep:known chromosome:BDGP5:3L:20959866:20963763:-1 gene:FBgn0053287 transcript:FBtr0290073	0.00000001	144	Y6E2A.5	pep:known chromosome:WBcel235:V:15716419:15718660:-1 gene:WBGene00012399 transcript:Y6E2A.5 description:"Protein Y6E2A.5 (Y6E2A.5) mRNA, complete cds"	0.066	84	0.420363	0.148754	0.02519	0.908496	1>2	1>2	1>2	1>2
isotig07511	CBR1	gi|4502599|ref|NP_001748.1|	carbonyl reductase [NADPH] 1 isoform 1 [Homo sapiens]	0	436	FBpp0085612	pep:known chromosome:BDGP5:2R:16192022:16196144:-1 gene:FBgn0034500 transcript:FBtr0086300 description:"Carbonyl reductase"	1E-10	127	C55A6.3	pep:known chromosome:WBcel235:V:11512307:11513421:-1 gene:WBGene00008332 transcript:C55A6.3 description:"Protein C55A6.3 (C55A6.3) mRNA, complete cds"	0.0000004	102	0.005678	0.010023	0.0369	0.255799	2>1	1>2	2>1	1>2
isotig09810	CCDC61	gi|530417115|ref|XP_005259248.1|	PREDICTED: coiled-coil domain-containing protein 61 isoform X1 [Homo sapiens]	2.00E-30	298	FBpp0073874	pep:known chromosome:BDGP5:X:15595484:15597798:-1 gene:FBgn0030670 transcript:FBtr0074058 description:"Phosphatidylinositol synthase"	2.4	65	Y49C4A.6	pep:known chromosome:WBcel235:V:693541:694725:-1 gene:WBGene00005632 transcript:Y49C4A.6 description:"Protein SRJ-53 (srj-53) mRNA, complete cds"	0.093	76	0.130567	0.044654	0.684271	0.834601	1>2	2>1	1>2	2>1
isotig03695	CEP120	gi|530379724|ref|XP_005271958.1|	PREDICTED: centrosomal protein of 120 kDa isoform X2 [Homo sapiens]	0	518	FBpp0306072	pep:known chromosome:BDGP5:3L:15059341:15087824:-1 gene:FBgn0086690 transcript:FBtr0333947 description:"cp309"	0.86	74	W06H8.8g	pep:known chromosome:WBcel235:V:6121287:6202626:-1 gene:WBGene00006436 transcript:W06H8.8g description:"Protein TTN-1, isoform d (H05O09.3) mRNA, complete cds"	0.16	79	0.731086	0.001403	0.481475	0.877285	1>2	2>1	2>1	1>2
isotig06029	CEP135	gi|50083279|ref|NP_079285.2|	centrosomal protein of 135 kDa [Homo sapiens]	4.00E-39	339	FBpp0084500	pep:known chromosome:BDGP5:3R:22947340:22950410:-1 gene:FBgn0039491 transcript:FBtr0085130	1E-10	157	ZC8.4b	pep:known chromosome:WBcel235:X:4983066:4991237:1 gene:WBGene00022500 transcript:ZC8.4b description:"Protein LFI-1, isoform b (lfi-1) mRNA, complete cds"	0.000000007	140	0.742653	0.022179	0.364775	0.873368	1>2	2>1	2>1	1>2
isotig05436	CEP41	gi|16306479|ref|NP_061188.1|	centrosomal protein of 41 kDa isoform 1 [Homo sapiens]	0	607	FBpp0302933	pep:known chromosome:BDGP5:3R:9540931:9587360:1 gene:FBgn0085412 transcript:FBtr0329899	6.1	65	F42G8.7	pep:known chromosome:WBcel235:IV:8125654:8128909:1 gene:WBGene00018358 transcript:F42G8.7 description:"Protein F42G8.7 (F42G8.7) mRNA, complete cds"	0.0001	105	0.736378	0.032412	0.496441	0.909626	2>1	2>1	2>1	1>2
isotig05189	CEP95	gi|578831610|ref|XP_006722230.1|	PREDICTED: centrosomal protein of 95 kDa isoform X11 [Homo sapiens]	3.00E-35	350	FBpp0294057	pep:known chromosome:BDGP5:X:11710931:11728420:1 gene:FBgn0262684 transcript:FBtr0305606	0.0000001	131	Y39B6A.30	pep:known chromosome:WBcel235:V:19014637:19020062:1 gene:WBGene00012689 transcript:Y39B6A.30 description:"Protein Y39B6A.30 (Y39B6A.30) mRNA, complete cds"	0.00005	108	0.594612	0.00277	0.554314	0.886614	1>2	2>1	2>1	1>2
isotig02430	CFAP221	gi|402513679|ref|NP_001257978.1|	primary ciliary dyskinesia protein 1 [Homo sapiens]	0	966	FBpp0298308	pep:known chromosome:BDGP5:2R:1781429:1818868:1 gene:FBgn0263109 transcript:FBtr0307307	0.52	78	F31C3.3	pep:known chromosome:WBcel235:I:15041432:15050702:-1 gene:WBGene00009285 transcript:F31C3.3 description:"Protein F31C3.3 (F31C3.3) mRNA, complete cds"	0.21	80	0.636711	0.008918	0.564911	0.903764	2>1	1>2	1>2	1>2
isotig04517	CFAP69	gi|236463164|ref|NP_001034795.2|	uncharacterized protein C7orf63 isoform 1 [Homo sapiens]	0	623	FBpp0303470	pep:known chromosome:BDGP5:2R:7061308:7104899:1 gene:FBgn0003396 transcript:FBtr0330620 description:"schnurri"	1.5	71	T28A8.3.2	pep:known chromosome:WBcel235:III:13506018:13508640:1 gene:WBGene00012109 transcript:T28A8.3.2 description:"Protein T28A8.3 (T28A8.3) mRNA, complete cds"	0.007	90	0.74536	0.041438	0.710885	0.847402	1>2	1>2	2>1	1>2
isotig02037	CFAP74	gi|530360450|ref|XP_005244868.1|	PREDICTED: uncharacterized protein KIAA1751 isoform X1 [Homo sapiens]	0	860	FBpp0294057	pep:known chromosome:BDGP5:X:11710931:11728420:1 gene:FBgn0262684 transcript:FBtr0305606	0.0006	105	F17B5.1a	pep:known chromosome:WBcel235:I:13184912:13188297:1 gene:WBGene00008905 transcript:F17B5.1a description:"Protein F17B5.1, isoform a (F17B5.1) mRNA, complete cds"	0.001	102	0.549112	0.035665	0.12082	0.897092	1>2	1>2	1>2	2>1
isotig03612	CFAP99	gi|597709784|ref|NP_001180211.2|	cilia and flagella associated protein 99 [Homo sapiens]	0	507	FBpp0304929	pep:known chromosome:BDGP5:3L:2039681:2115611:-1 gene:FBgn0086906 transcript:FBtr0332683 description:"sallimus"	0.14	81	B0336.9d	pep:known chromosome:WBcel235:III:5702255:5705466:-1 gene:WBGene00006359 transcript:B0336.9d description:"Protein SWP-1, isoform d"	0.62	74	0.626998	0.03948	0.211394	0.873453	1>2	1>2	1>2	2>1
isotig09004	CHFR	gi|239048909|ref|NP_001154819.1|	E3 ubiquitin-protein ligase CHFR isoform 5 [Homo sapiens]	9.00E-40	370	FBpp0080156	pep:known chromosome:BDGP5:2L:13722170:13723642:-1 gene:FBgn0028847 transcript:FBtr0080579	0.00001	112	R02E12.4	pep:known chromosome:WBcel235:X:4003532:4007634:1 gene:WBGene00019828 transcript:R02E12.4 description:"Protein R02E12.4 (R02E12.4) mRNA, complete cds"	0.000000004	140	0.117942	0.015698	0.699489	0.684375	2>1	1>2	2>1	2>1
isotig07156	CLN5	gi|5729772|ref|NP_006484.1|	ceroid-lipofuscinosis neuronal protein 5 [Homo sapiens]	0	713	FBpp0304360	pep:known chromosome:BDGP5:3L:12850382:12854408:-1 gene:FBgn0052107 transcript:FBtr0332050	2.4	67	F57B9.6a.2	pep:known chromosome:WBcel235:III:6930039:6931953:1 gene:WBGene00002083 transcript:F57B9.6a.2 description:"Protein INF-1, isoform a"	0.018	84	0.026772	0.084849	0.500743	0.905749	2>1	1>2	2>1	2>1
isotig01328	CMIP	gi|194018550|ref|NP_938204.2|	C-Maf-inducing protein isoform C-Mip [Homo sapiens]	5.00E-33	200	FBpp0084931	pep:known chromosome:BDGP5:3R:25884037:25947101:1 gene:FBgn0015542 transcript:FBtr0085565 description:"similar"	0.8	69	F40B5.1	pep:known chromosome:WBcel235:X:8376081:8377381:1 gene:WBGene00018225 transcript:F40B5.1 description:"Protein NEP-14 (nep-14) mRNA, complete cds"	1.1	53	0.268661	0.022026	0.431934	0.653556	2>1	1>2	1>2	2>1
isotig01477	CNBD1	gi|27734929|ref|NP_775809.1|	cyclic nucleotide-binding domain-containing protein 1 [Homo sapiens]	1.00E-27	285	FBpp0073987	pep:known chromosome:BDGP5:X:15977265:15979784:1 gene:FBgn0030725 transcript:FBtr0074207	0.024	85	R07E5.6	pep:known chromosome:WBcel235:III:4398813:4400942:1 gene:WBGene00011114 transcript:R07E5.6 description:"Protein R07E5.6 (R07E5.6) mRNA, complete cds"	0.11	78	0.417634	0.022914	0.545122	0.85467	2>1	1>2	1>2	2>1
isotig06196	DCDC5	gi|324120908|ref|NP_065920.2|	doublecortin domain-containing protein 5 [Homo sapiens]	5.00E-26	214	FBpp0305653	pep:known chromosome:BDGP5:3L:21537060:21548028:-1 gene:FBgn0037098 transcript:FBtr0333463	0.78	72	Y47G6A.20b	pep:known chromosome:WBcel235:I:3539043:3546904:-1 gene:WBGene00004389 transcript:Y47G6A.20b description:"Protein RNP-6, isoform a"	0.72	71	0.117802	0.464005	0.013078	0.86543	1>2	2>1	1>2	2>1
isotig05991	DCTN2	gi|387527974|ref|NP_001248342.1|	dynactin subunit 2 isoform 3 [Homo sapiens]	1.00E-20	232	FBpp0087722	pep:known chromosome:BDGP5:2R:4779345:4780844:1 gene:FBgn0021825 transcript:FBtr0088641 description:"Dynamitin"	0.000000008	141	F11C3.3.3	pep:known chromosome:WBcel235:I:14855899:14863540:-1 gene:WBGene00006789 transcript:F11C3.3.3 description:"Protein UNC-54 (unc-54) mRNA, complete cds"	0.089	79	0.185566	0.015758	0.534538	0.783469	2>1	2>1	2>1	1>2
isotig09689	EIF4E3	gi|197382708|ref|NP_001128123.1|	eukaryotic translation initiation factor 4E type 3 isoform a [Homo sapiens]	1.00E-22	235	FBpp0306017	pep:known chromosome:BDGP5:3L:9392718:9395560:-1 gene:FBgn0015218 transcript:FBtr0333885 description:"Eukaryotic initiation factor 4E"	0.00000001	137	B0348.6a.2	pep:known chromosome:WBcel235:V:6589:7822:-1 gene:WBGene00002061 transcript:B0348.6a.2 description:"Protein IFE-3, isoform a (ife-3) mRNA, complete cds"	0.00000002	134	0.402004	0.326521	0.023938	0.878985	2>1	1>2	2>1	1>2
isotig01572	FADS1	gi|214831730|ref|NP_037534.3|	fatty acid desaturase 1 [Homo sapiens]	4.06E-44	393	FBpp0305856	pep:known chromosome:BDGP5:4:561185:578480:-1 gene:FBgn0026869 transcript:FBtr0333706 description:"Thd1"	5.8	60	T13F2.1b.2	pep:known chromosome:WBcel235:IV:9799430:9802231:1 gene:WBGene00001396 transcript:T13F2.1b.2 description:"Protein FAT-4, isoform a"	0.000000001	142	0	0.561411	0.000377	0.899297	1>2	1>2	1>2	1>2
isotig06449	FAM221A	gi|188219618|ref|NP_954587.2|	protein FAM221A isoform 1 [Homo sapiens]	0	471	FBpp0303105	pep:known chromosome:BDGP5:3L:4064152:4071717:-1 gene:FBgn0024179 transcript:FBtr0330072 description:"wishful thinking"	0.56	73	C52B9.8	pep:known chromosome:WBcel235:X:4297860:4303184:-1 gene:WBGene00016868 transcript:C52B9.8 description:"Protein C52B9.8 (C52B9.8) mRNA, complete cds"	0.88	70	0.020315	0.003869	0.725617	0.900876	2>1	1>2	2>1	2>1
isotig07149	FGFR1OP	gi|36287110|ref|NP_919410.1|	FGFR1 oncogene partner isoform b [Homo sapiens]	2.00E-26	272	FBpp0088546	pep:known chromosome:BDGP5:3L:17039260:17041490:1 gene:FBgn0010424 transcript:FBtr0089585 description:"Troponin C at 73F"	0.044	82	Y43F8C.4	pep:known chromosome:WBcel235:V:19625062:19630753:1 gene:WBGene00012826 transcript:Y43F8C.4 description:"Protein Y43F8C.4 (Y43F8C.4) mRNA, complete cds"	0.26	74	0.654993	0.002956	0.514908	0.844138	1>2	2>1	2>1	1>2
isotig06458	GDPD1	gi|260763876|ref|NP_872375.2|	glycerophosphodiester phosphodiesterase domain-containing protein 1 isoform 1 [Homo sapiens]	0	484	FBpp0304897	pep:known chromosome:BDGP5:3L:18983126:18985916:-1 gene:FBgn0036837 transcript:FBtr0332651	0.0002	102	T22G5.1	pep:known chromosome:WBcel235:V:13876837:13877949:1 gene:WBGene00011929 transcript:T22G5.1 description:"Protein T22G5.1 (T22G5.1) mRNA, complete cds"	0.0000006	123	0.378126	0.005007	0.083037	0.90939	2>1	1>2	2>1	1>2
isotig09766	GM2A	gi|39995109|ref|NP_000396.2|	ganglioside GM2 activator isoform 1 precursor [Homo sapiens]	4.00E-21	222	FBpp0288926	pep:known chromosome:BDGP5:3L:14699851:14740968:1 gene:FBgn0259175 transcript:FBtr0299651 description:"omega"	9.3	60	C04G6.4	pep:known chromosome:WBcel235:II:5081495:5083441:-1 gene:WBGene00015454 transcript:C04G6.4 description:"Protein C04G6.4 (C04G6.4) mRNA, complete cds"	5.2	61	0.000002	0.561639	0.738163	0.918353	2>1	1>2	2>1	2>1
isotig09490	GPR137B	gi|530366440|ref|XP_005273301.1|	PREDICTED: integral membrane protein GPR137B isoform X1 [Homo sapiens]	4.00E-21	226	FBpp0291430	pep:known chromosome:BDGP5:3RHet:1130828:1310687:-1 gene:FBgn0058232 transcript:FBtr0302220	1.2	68	H06H21.1	pep:known chromosome:WBcel235:IV:4814485:4817316:1 gene:WBGene00005841 transcript:H06H21.1 description:"Protein SRW-94 (srw-94) mRNA, complete cds"	0.22	73	0.187077	0.014313	0.382101	0.869553	2>1	1>2	2>1	1>2
isotig09525	HEBP2	gi|7657603|ref|NP_055135.1|	heme-binding protein 2 [Homo sapiens]	3.00E-22	231	FBpp0305448	pep:known chromosome:BDGP5:2L:3514872:3517264:1 gene:FBgn0031544 transcript:FBtr0333250	0.047	80	F15D4.4	pep:known chromosome:WBcel235:II:13239249:13243115:-1 gene:WBGene00008861 transcript:F15D4.4 description:"Protein F15D4.4 (F15D4.4) mRNA, complete cds"	0.83	68	0.198142	0.520836	0.028543	0.453377	2>1	1>2	2>1	2>1
isotig13561	HORMAD1	gi|578801576|ref|XP_006711632.1|	PREDICTED: HORMA domain-containing protein 1 isoform X1 [Homo sapiens]	7.00E-22	227	FBpp0303459	pep:known chromosome:BDGP5:2R:6092959:6115458:-1 gene:FBgn0000448 transcript:FBtr0330609 description:"Hormone receptor-like in 46"	4.6	60	C18A3.8	pep:known chromosome:WBcel235:II:5737790:5739792:-1 gene:WBGene00001958 transcript:C18A3.8 description:"Protein HLH-14 (hlh-14) mRNA, complete cds"	2.6	61	0.007782	0.487295	0.644707	0.274531	1>2	2>1	2>1	2>1
isotig05597	HYDIN	gi|309747097|ref|NP_001185472.1|	hydrocephalus-inducing protein homolog isoform d [Homo sapiens]	0	896	FBpp0292125	pep:known chromosome:BDGP5:3L:16307385:16308249:1 gene:FBgn0036603 transcript:FBtr0303000	0.68	73	C18H2.2	pep:known chromosome:WBcel235:III:7679020:7681336:-1 gene:WBGene00015989 transcript:C18H2.2 description:"Protein C18H2.2 (C18H2.2) mRNA, complete cds"	0.37	74	0.629918	0.23594	0.022573	0.827256	1>2	1>2	1>2	2>1
isotig07206	IQCG	gi|578807809|ref|XP_006713848.1|	PREDICTED: IQ domain-containing protein G isoform X2 [Homo sapiens]	0	472	FBpp0084582	pep:known chromosome:BDGP5:3R:23341633:23342979:-1 gene:FBgn0039522 transcript:FBtr0085212	2E-10	154	C10H11.9	pep:known chromosome:WBcel235:I:4738250:4744321:-1 gene:WBGene00002694 transcript:C10H11.9 description:"Protein LET-502 (let-502) mRNA, complete cds"	0.0000001	129	0.495325	0.020844	0.414302	0.842302	1>2	1>2	1>2	1>2
isotig02363	IQCH	gi|72534720|ref|NP_001026885.1|	IQ domain-containing protein H isoform 1 [Homo sapiens]	0	1426	FBpp0304930	pep:known chromosome:BDGP5:3L:2039681:2115611:-1 gene:FBgn0086906 transcript:FBtr0332684 description:"sallimus"	0.42	79	T21H8.1b.2	pep:known chromosome:WBcel235:X:13865038:13873357:-1 gene:WBGene00011904 transcript:T21H8.1b.2 description:"Protein HLB-1, isoform b (hlb-1) mRNA, complete cds"	0.077	84	0.422805	0.005269	0.620057	0.771888	2>1	1>2	2>1	1>2
isotig08404	KRBA2	gi|578829692|ref|XP_006721506.1|	PREDICTED: KRAB-A domain-containing protein 2 isoform X4 [Homo sapiens]	3.00E-37	350			100	0	C13G5.1.2	pep:known chromosome:WBcel235:III:8622658:8626000:1 gene:WBGene00000439 transcript:C13G5.1.2 description:"Protein CEH-16 (ceh-16) mRNA, complete cds"	6.6	61	0.576909	0.025799	0.679908	0.899998	1>2	1>2	2>1	2>1
isotig01335	KRIT1	gi|37221187|ref|NP_919436.1|	krev interaction trapped protein 1 isoform 1 [Homo sapiens]	9.00E-39	246	FBpp0303409	pep:known chromosome:BDGP5:3R:21478807:21487003:-1 gene:FBgn0027508 transcript:FBtr0330383 description:"tankyrase"	8E-10	151	ZK265.1b	pep:known chromosome:WBcel235:I:8227992:8240637:-1 gene:WBGene00013955 transcript:ZK265.1b description:"Protein KRI-1, isoform a (kri-1) mRNA, complete cds"	0.00000002	137	0.096455	0.006203	0.453881	0.891895	2>1	1>2	2>1	1>2
isotig03703	LOXHD1	gi|224458288|ref|NP_001138944.1|	lipoxygenase homology domain-containing protein 1 isoform 2 [Homo sapiens]	5.00E-30	320	FBpp0289990	pep:known chromosome:BDGP5:3R:23532824:23536579:1 gene:FBgn0039544 transcript:FBtr0300766	0.002	96	C52E12.4	pep:known chromosome:WBcel235:II:7012795:7022509:-1 gene:WBGene00016889 transcript:C52E12.4 description:"Protein LST-6 (lst-6) mRNA, complete cds"	0.006	91	0.645787	0.029133	0.600007	0.850993	2>1	1>2	1>2	2>1
isotig05674	LRRC43	gi|148664213|ref|NP_001091989.1|	leucine-rich repeat-containing protein 43 isoform 1 [Homo sapiens]	2.00E-30	314	FBpp0077037	pep:known chromosome:BDGP5:X:21851573:21853299:1 gene:FBgn0014395 transcript:FBtr0077345 description:"touch insensitive larva B"	0.0000002	130	R05A10.7	pep:known chromosome:WBcel235:IV:14160405:14162872:-1 gene:WBGene00011024 transcript:R05A10.7 description:"Protein R05A10.7 (R05A10.7) mRNA, complete cds"	0.00007	106	0.70679	0.021427	0.286546	0.901961	1>2	1>2	1>2	2>1
isotig06967	LRRC45	gi|21450705|ref|NP_659436.1|	leucine-rich repeat-containing protein 45 [Homo sapiens]	0	309	FBpp0088686	pep:known chromosome:BDGP5:2R:3387660:3396130:1 gene:FBgn0261397 transcript:FBtr0089745 description:"dilute class unconventional myosin"	0.0003	101	F28C1.3d	pep:known chromosome:WBcel235:V:12468683:12472710:1 gene:WBGene00009201 transcript:F28C1.3d description:"Protein F28C1.3, isoform a (F28C1.3) mRNA, complete cds"	0.0003	99	0.626699	0.274916	0.023172	0.879375	1>2	2>1	1>2	2>1
isotig00883	MAEL	gi|556503335|ref|NP_001273307.1|	protein maelstrom homolog isoform 3 [Homo sapiens]	2.00E-25	267	FBpp0300202	pep:known chromosome:BDGP5:3R:27603140:27616403:1 gene:FBgn0005632 transcript:FBtr0307550 description:"fat facets"	5.6	65	B0393.4	pep:known chromosome:WBcel235:III:4759742:4763609:-1 gene:WBGene00007169 transcript:B0393.4 description:"Protein B0393.4 (B0393.4) mRNA, complete cds"	1.1	70	0.683707	0.007292	0.413677	0.840608	1>2	2>1	2>1	1>2
isotig06543	MAT2B	gi|33519455|ref|NP_877725.1|	methionine adenosyltransferase 2 subunit beta isoform 2 [Homo sapiens]	0	473	FBpp0083231	pep:known chromosome:BDGP5:3R:15744254:15746306:1 gene:FBgn0038751 transcript:FBtr0083822	0.006	90	F53B1.4	pep:known chromosome:WBcel235:X:2111778:2113084:-1 gene:WBGene00018737 transcript:F53B1.4 description:"Protein F53B1.4 (F53B1.4) mRNA, complete cds"	0.012	86	0.005096	0.245376	0.146312	0.479191	2>1	2>1	2>1	1>2
isotig08525	MCM8	gi|530426017|ref|XP_005260916.1|	PREDICTED: DNA helicase MCM8 isoform X1 [Homo sapiens]	2.00E-31	311	FBpp0082647	pep:known chromosome:BDGP5:3R:11648741:11658354:-1 gene:FBgn0003227 transcript:FBtr0083193 description:"recombination-defective"	0.0000001	129	ZK632.1a	pep:known chromosome:WBcel235:III:9794367:9798645:1 gene:WBGene00003158 transcript:ZK632.1a description:"Protein MCM-6, isoform a"	0.000001	119	0.34212	0.028545	0.268797	0.849456	2>1	2>1	2>1	2>1
isotig05028	MEIOB	gi|254675138|ref|NP_001157032.1|	meiosis-specific with OB domain-containing protein isoform 1 [Homo sapiens]	1.00E-28	184	FBpp0071085	pep:known chromosome:BDGP5:X:7812550:7814164:-1 gene:FBgn0029977 transcript:FBtr0071133 description:"hold'em"	0.00000007	134	F56D1.7	pep:known chromosome:WBcel235:II:5456305:5458616:1 gene:WBGene00000935 transcript:F56D1.7 description:"Protein DAZ-1 (daz-1) mRNA, complete cds"	1.6	69	0.723928	0.00599	0.043753	0.821592	1>2	2>1	2>1	1>2
isotig06827	MEST	gi|29294635|ref|NP_803490.1|	mesoderm-specific transcript homolog protein isoform b precursor [Homo sapiens]	0	502	FBpp0085804	pep:known chromosome:BDGP5:2R:14747880:14749576:-1 gene:FBgn0034406 transcript:FBtr0086622 description:"Juvenile hormone epoxide hydrolase 3"	0.004	91	W01A11.1	pep:known chromosome:WBcel235:V:6499224:6502427:1 gene:WBGene00020909 transcript:W01A11.1 description:"Protein W01A11.1 (W01A11.1) mRNA, complete cds"	0.0004	99	0.46095	0.001478	0.301379	0.891598	2>1	2>1	2>1	1>2
isotig09586	METTL7A	gi|164663805|ref|NP_689850.2|	methyltransferase-like protein 7B precursor [Homo sapiens]	4.00E-21	224	FBpp0072696	pep:known chromosome:BDGP5:3L:1637942:1639235:-1 gene:FBgn0035247 transcript:FBtr0072814 description:"methyltransferase-like"	0.012	85	ZK652.9	pep:known chromosome:WBcel235:III:7857309:7858459:-1 gene:WBGene00000765 transcript:ZK652.9 description:"Protein COQ-5 (coq-5) mRNA, complete cds"	0.0004	97	0.03639	0.437985	0.594209	0.901677	2>1	1>2	2>1	2>1
isotig12005	MND1	gi|578809458|ref|XP_006714403.1|	PREDICTED: meiotic nuclear division protein 1 homolog isoform X3 [Homo sapiens]	1.00E-29	277	FBpp0084479	pep:known chromosome:BDGP5:3R:22944368:22947312:1 gene:FBgn0039490 transcript:FBtr0085109	0.065	77	ZK112.2	pep:known chromosome:WBcel235:III:7731387:7738067:1 gene:WBGene00003559 transcript:ZK112.2 description:"Protein NCL-1 (ncl-1) mRNA, complete cds"	0.007	84	0.33416	0.046855	0.264465	0.846391	2>1	2>1	2>1	1>2
isotig00369	MVP	gi|19913410|ref|NP_059447.2|	major vault protein isoform 1 [Homo sapiens]	0	2634	FBpp0074387	pep:known chromosome:BDGP5:X:18529675:18541596:-1 gene:FBgn0027335 transcript:FBtr0074616 description:"Rab11 interacting protein"	1	75	C54D10.7	pep:known chromosome:WBcel235:V:12441665:12443835:-1 gene:WBGene00008301 transcript:C54D10.7 description:"Protein DCT-3 (dct-3) mRNA, complete cds"	0.008	92	0.03526	0.009269	0.697875	0.900242	2>1	1>2	2>1	2>1
isotig00370	MVP	gi|19913410|ref|NP_059447.2|	major vault protein isoform 1 [Homo sapiens]	0	2663	FBpp0087348	pep:known chromosome:BDGP5:2R:6687924:6696430:-1 gene:FBgn0027499 transcript:FBtr0088253 description:"windei"	0.79	76	C54D10.7	pep:known chromosome:WBcel235:V:12441665:12443835:-1 gene:WBGene00008301 transcript:C54D10.7 description:"Protein DCT-3 (dct-3) mRNA, complete cds"	0.008	92	0.010873	0.008669	0.674761	0.900411	2>1	1>2	2>1	2>1
isotig00371	MVP	gi|19913410|ref|NP_059447.2|	major vault protein isoform 1 [Homo sapiens]	0	2452	FBpp0074387	pep:known chromosome:BDGP5:X:18529675:18541596:-1 gene:FBgn0027335 transcript:FBtr0074616 description:"Rab11 interacting protein"	1	75	C54D10.7	pep:known chromosome:WBcel235:V:12441665:12443835:-1 gene:WBGene00008301 transcript:C54D10.7 description:"Protein DCT-3 (dct-3) mRNA, complete cds"	0.023	88	0.010246	0.002765	0.532801	0.847039	2>1	1>2	2>1	2>1
isotig00372	MVP	gi|19913410|ref|NP_059447.2|	major vault protein isoform 1 [Homo sapiens]	0	2481	FBpp0087348	pep:known chromosome:BDGP5:2R:6687924:6696430:-1 gene:FBgn0027499 transcript:FBtr0088253 description:"windei"	0.79	76	C54D10.7	pep:known chromosome:WBcel235:V:12441665:12443835:-1 gene:WBGene00008301 transcript:C54D10.7 description:"Protein DCT-3 (dct-3) mRNA, complete cds"	0.022	88	0.007088	0.001351	0.615983	0.837108	2>1	1>2	2>1	2>1
isotig05581	NBAS	gi|41393547|ref|NP_056993.2|	neuroblastoma-amplified sequence [Homo sapiens]	0	597	FBpp0087924	pep:known chromosome:BDGP5:2R:3804683:3808560:1 gene:FBgn0015509 transcript:FBtr0088848 description:"lin-19-like"	2.6	68	F20G4.1	pep:known chromosome:WBcel235:I:7918442:7926337:-1 gene:WBGene00008990 transcript:F20G4.1 description:"Protein SMGL-1 (smgl-1) mRNA, complete cds"	4E-10	151	0.463371	0.032862	0.673418	0.91044	2>1	2>1	1>2	1>2
isotig06446	NBAS	gi|41393547|ref|NP_056993.2|	neuroblastoma-amplified sequence [Homo sapiens]	1.00E-36	365	FBpp0290690	pep:known chromosome:BDGP5:X:4216659:4256487:1 gene:FBgn0262738 transcript:FBtr0301475 description:"no receptor potential A"	0.43	74	F20G4.1	pep:known chromosome:WBcel235:I:7918442:7926337:-1 gene:WBGene00008990 transcript:F20G4.1 description:"Protein SMGL-1 (smgl-1) mRNA, complete cds"	0.0001	103	0.289558	0.020964	0.738584	0.829167	2>1	2>1	1>2	1>2
isotig07301	NMRAL1	gi|10190720|ref|NP_065728.1|	nmrA-like family domain-containing protein 1 [Homo sapiens]	2.00E-42	383	FBpp0290626	pep:known chromosome:BDGP5:2L:13550164:13638238:1 gene:FBgn0259984 transcript:FBtr0301412 description:"kuzbanian"	1.8	68	F13D11.4.2	pep:known chromosome:WBcel235:X:5831918:5834855:-1 gene:WBGene00017429 transcript:F13D11.4.2 description:"Protein F13D11.4 (F13D11.4) mRNA, complete cds"	0.052	80	0.00523	0.000684	0.479637	0.763244	2>1	1>2	2>1	1>2
isotig05937	NPHP1	gi|189491778|ref|NP_001121651.1|	nephrocystin-1 isoform 4 [Homo sapiens]	0	434	FBpp0079179	pep:known chromosome:BDGP5:2L:7889288:7890594:-1 gene:FBgn0053121 transcript:FBtr0079557 description:"Serpin 28Db"	1.1	71	M28.7	pep:known chromosome:WBcel235:II:10648938:10652256:-1 gene:WBGene00010898 transcript:M28.7 description:"Protein NPHP-1 (nphp-1) mRNA, complete cds"	0.00000002	137	0.008083	0.154331	0.057008	0.835874	1>2	2>1	1>2	2>1
isotig07238	NSMCE1	gi|94721324|ref|NP_659547.2|	non-structural maintenance of chromosomes element 1 homolog [Homo sapiens]	1.00E-29	291	FBpp0305541	pep:known chromosome:BDGP5:2L:6676649:6677625:-1 gene:FBgn0031848 transcript:FBtr0333349	0.00000001	138	C26B9.6	pep:known chromosome:WBcel235:X:5333077:5335470:-1 gene:WBGene00016135 transcript:C26B9.6 description:"Protein C26B9.6 (C26B9.6) mRNA, complete cds"	0.15	76	0.011024	0.007624	0.068562	0.864969	2>1	2>1	2>1	1>2
isotig06454	NSMCE3	gi|20162572|ref|NP_619649.1|	melanoma-associated antigen G1 [Homo sapiens]	1.00E-30	303	FBpp0081124	pep:known chromosome:BDGP5:3R:2979960:2980898:-1 gene:FBgn0037481 transcript:FBtr0081606 description:"MAGE"	0.0001	105	Y119D3B.9	pep:known chromosome:WBcel235:III:1236015:1237048:1 gene:WBGene00022487 transcript:Y119D3B.9 description:"Protein FBXA-21 (fbxa-21) mRNA, complete cds"	4.4	64	0.494726	0.005573	0.272883	0.83549	2>1	2>1	2>1	1>2
isotig04249	NUP58	gi|530402808|ref|XP_005266657.1|	PREDICTED: nucleoporin p58/p45 isoform X1 [Homo sapiens]	1.00E-20	241	FBpp0083195	pep:known chromosome:BDGP5:3R:15470750:15472628:1 gene:FBgn0038722 transcript:FBtr0083781 description:"Nucleoporin 58"	0.0000001	133	C04F5.3	pep:known chromosome:WBcel235:V:5097109:5098907:-1 gene:WBGene00006782 transcript:C04F5.3 description:"Protein UNC-46 (unc-46) mRNA, complete cds"	0.036	84	0.04836	0.084904	0.687914	0.88914	2>1	2>1	2>1	1>2
isotig09668	OGFOD3	gi|13375891|ref|NP_078924.1|	2-oxoglutarate and iron-dependent oxygenase domain-containing protein 3 isoform 1 [Homo sapiens]	9.00E-27	268	FBpp0088252	pep:known chromosome:BDGP5:4:1085538:1096830:1 gene:FBgn0087002 transcript:FBtr0089188 description:"Retinoid- and fatty acid-binding glycoprotein"	2.5	65	F16B3.1	pep:known chromosome:WBcel235:V:1289373:1299332:-1 gene:WBGene00001171 transcript:F16B3.1 description:"Protein EGL-2 (egl-2) mRNA, complete cds"	0.48	70	0.128134	0.491056	0.037063	0.894991	1>2	2>1	1>2	2>1
isotig09772	OXT	gi|4505537|ref|NP_000906.1|	oxytocin-neurophysin 1 preproprotein [Homo sapiens]	3.00E-25	246	FBpp0082347	pep:known chromosome:BDGP5:3R:9652873:9653432:-1 gene:FBgn0002862 transcript:FBtr0082884 description:"Male-specific RNA 87F"	0.13	76	K08E5.3b	pep:known chromosome:WBcel235:III:10167954:10183531:1 gene:WBGene00003482 transcript:K08E5.3b description:"Protein MUA-3, isoform a (mua-3) mRNA, complete cds"	0.011	84	0.038377	0.56001	0.560387	0.028514	1>2	2>1	1>2	2>1
isotig04084	P2RX2	gi|4505545|ref|NP_002549.1|	P2X purinoceptor 1 [Homo sapiens]	6.00E-38	211			100	0	ZC455.11	pep:known chromosome:WBcel235:V:12803574:12804550:1 gene:WBGene00013910 transcript:ZC455.11 description:"Protein SRBC-45 (srbc-45) mRNA, complete cds"	7.7	64	0.364159	0.008193	0.716841	0.832703	1>2	2>1	2>1	1>2
isotig05295	P2RX4	gi|28416927|ref|NP_002551.2|	P2X purinoceptor 4 isoform 2 [Homo sapiens]	0	624	FBpp0080630	pep:known chromosome:BDGP5:2L:18599749:18605021:-1 gene:FBgn0032689 transcript:FBtr0081080	2.8	68	R07B5.6a	pep:known chromosome:WBcel235:V:9841692:9843179:1 gene:WBGene00005699 transcript:R07B5.6a description:"Protein SRU-36, isoform a (sru-36) mRNA, complete cds"	0.18	77	0.390171	0.029315	0.710544	0.797593	2>1	1>2	1>2	1>2
isotig12634	PARN	gi|4505611|ref|NP_002573.1|	poly(A)-specific ribonuclease PARN isoform 1 [Homo sapiens]	2.00E-23	246	FBpp0289500	pep:known chromosome:BDGP5:3L:11992711:11994259:-1 gene:FBgn0036239 transcript:FBtr0300272 description:"Pop2"	0.002	89	K10C8.1	pep:known chromosome:WBcel235:V:12692486:12695254:-1 gene:WBGene00010734 transcript:K10C8.1 description:"Protein K10C8.1 (K10C8.1) mRNA, complete cds"	3E-10	148	0.582804	0.015003	0.678706	0.908955	2>1	2>1	1>2	2>1
isotig04656	PCYOX1L	gi|166795301|ref|NP_057381.3|	prenylcysteine oxidase 1 precursor [Homo sapiens]	4.00E-35	349	FBpp0081369	pep:known chromosome:BDGP5:3R:4490085:4493076:1 gene:FBgn0037606 transcript:FBtr0081880	0.001	97	F25C8.2a	pep:known chromosome:WBcel235:V:20898937:20903441:-1 gene:WBGene00000139 transcript:F25C8.2a description:"Protein AMX-3, isoform a"	0.0003	102	0.574528	0.031161	0.334837	0.911107	2>1	2>1	2>1	1>2
isotig07866	PIR	gi|4505823|ref|NP_003653.1|	pirin [Homo sapiens]	0	886			100	0	Y105C5B.15	pep:known chromosome:WBcel235:IV:15951909:15954841:1 gene:WBGene00013654 transcript:Y105C5B.15 description:"Protein Y105C5B.15 (Y105C5B.15) mRNA, complete cds"	1.5	67	0.1118	0.024498	0.40658	0.722141	2>1	1>2	2>1	1>2
isotig03812	POC5	gi|530379158|ref|XP_005248493.1|	PREDICTED: centrosomal protein POC5 isoform X2 [Homo sapiens]	7.00E-22	251	FBpp0074389	pep:known chromosome:BDGP5:X:18500735:18511622:-1 gene:FBgn0030940 transcript:FBtr0074618	0.004	94	Y73E7A.2	pep:known chromosome:WBcel235:I:1601840:1606881:1 gene:WBGene00022269 transcript:Y73E7A.2 description:"Protein Y73E7A.2 (Y73E7A.2) mRNA, complete cds"	0.09	81	0.227629	0.009693	0.726848	0.893788	1>2	2>1	2>1	1>2
isotig01433	POLB	gi|4505931|ref|NP_002681.1|	DNA polymerase beta [Homo sapiens]	0	537	FBpp0084177	pep:known chromosome:BDGP5:3R:20938587:20948631:-1 gene:FBgn0051108 transcript:FBtr0084802	4.4	66	K12F2.1	pep:known chromosome:WBcel235:V:12226816:12234343:-1 gene:WBGene00003515 transcript:K12F2.1 description:"Protein MYO-3 (myo-3) mRNA, complete cds"	2.4	67	0.147162	0.003706	0.403288	0.885277	2>1	1>2	2>1	2>1
isotig06012	PSMC3IP	gi|7706577|ref|NP_057640.1|	homologous-pairing protein 2 homolog isoform 2 [Homo sapiens]	2.00E-25	261	FBpp0304729	pep:known chromosome:BDGP5:2L:17385015:17409698:1 gene:FBgn0020503 transcript:FBtr0332456 description:"Cytoplasmic linker protein 190"	0.0002	103	T07C4.10	pep:known chromosome:WBcel235:III:10321059:10325655:1 gene:WBGene00011562 transcript:T07C4.10 description:"Protein T07C4.10 (T07C4.10) mRNA, complete cds"	0.000008	114	0.351277	0.000967	0.351536	0.718874	2>1	2>1	2>1	1>2
isotig08938	PSMG2	gi|22726189|ref|NP_064617.2|	proteasome assembly chaperone 2 isoform 1 [Homo sapiens]	8.00E-21	217	FBpp0083036	pep:known chromosome:BDGP5:3R:14013527:14014384:-1 gene:FBgn0038577 transcript:FBtr0083616	0.002	84	Y11D7A.4	pep:known chromosome:WBcel235:IV:9242225:9243999:-1 gene:WBGene00004281 transcript:Y11D7A.4 description:"Protein RAB-28 (rab-28) mRNA, complete cds"	0.55	70	0.744952	0.005584	0.469069	0.48907	1>2	2>1	2>1	1>2
isotig04902	RMI1	gi|153791761|ref|NP_079221.2|	recQ-mediated genome instability protein 1 [Homo sapiens]	6.00E-23	257	FBpp0075441	pep:known chromosome:BDGP5:3L:14779891:14782765:1 gene:FBgn0036450 transcript:FBtr0075691	0.0002	105	M01E11.3	pep:known chromosome:WBcel235:I:5573207:5576747:1 gene:WBGene00019712 transcript:M01E11.3 description:"Protein M01E11.3 (M01E11.3) mRNA, complete cds"	0.0000007	124	0.189755	0.011791	0.51843	0.889986	2>1	2>1	2>1	1>2
isotig08161	RNF168	gi|31377566|ref|NP_689830.2|	E3 ubiquitin-protein ligase RNF168 [Homo sapiens]	1.00E-27	284	FBpp0304246	pep:known chromosome:BDGP5:3L:19630868:19635916:-1 gene:FBgn0036897 transcript:FBtr0331862	0.000007	114	F54G8.4	pep:known chromosome:WBcel235:III:9147389:9153890:-1 gene:WBGene00003597 transcript:F54G8.4 description:"Protein NHL-1 (nhl-1) mRNA, complete cds"	0.000002	118	0.712027	0.005012	0.641476	0.901271	1>2	2>1	2>1	2>1
isotig03293	RNF213	gi|597709777|ref|NP_001243000.2|	E3 ubiquitin-protein ligase RNF213 isoform 3 [Homo sapiens]	3.00E-23	268	FBpp0079052	pep:known chromosome:BDGP5:2L:7064431:7065837:-1 gene:FBgn0031886 transcript:FBtr0079424 description:"Nuf2"	1.3	73	T26C12.4	pep:known chromosome:WBcel235:IV:3282885:3289337:-1 gene:WBGene00001548 transcript:T26C12.4 description:"Protein GCY-23 (gcy-23) mRNA, complete cds"	0.53	75	0.042612	0.407874	0.178971	0.831693	2>1	2>1	2>1	1>2
isotig01640	SETMAR	gi|578806477|ref|XP_006713360.1|	PREDICTED: histone-lysine N-methyltransferase SETMAR isoform X6 [Homo sapiens]	4.00E-24	249	FBpp0087029	pep:known chromosome:BDGP5:2R:8280988:8282347:1 gene:FBgn0033727 transcript:FBtr0087918 description:"Odorant receptor 49a"	1.8	66	F52C9.5	pep:known chromosome:WBcel235:III:5302218:5306324:1 gene:WBGene00018675 transcript:F52C9.5 description:"Protein F52C9.5 (F52C9.5) mRNA, complete cds"	3.9	62	0.17449	0.014129	0.34037	0.821422	2>1	1>2	2>1	2>1
isotig05868	SGPP1	gi|13540569|ref|NP_110418.1|	sphingosine-1-phosphate phosphatase 1 [Homo sapiens]	0	591	FBpp0080052	pep:known chromosome:BDGP5:2L:13363300:13366188:-1 gene:FBgn0022069 transcript:FBtr0080473 description:"Nnp-1"	0.64	73	T13C5.6	pep:known chromosome:WBcel235:X:6206581:6207688:-1 gene:WBGene00020486 transcript:T13C5.6 description:"Protein T13C5.6 (T13C5.6) mRNA, complete cds"	0.041	82	0.626667	0.017566	0.335664	0.888592	1>2	2>1	2>1	1>2
isotig04784	SLC47A1	gi|22907060|ref|NP_060712.2|	multidrug and toxin extrusion protein 1 [Homo sapiens]	0	416	FBpp0099791	pep:known chromosome:BDGP5:2L:122624:129241:-1 gene:FBgn0025683 transcript:FBtr0100379	4.1	67	T28A11.9	pep:known chromosome:WBcel235:V:3247815:3249140:1 gene:WBGene00005596 transcript:T28A11.9 description:"Protein SRJ-8 (srj-8) mRNA, complete cds"	0.15	78	0.051227	0.01742	0.737726	0.818684	2>1	2>1	2>1	1>2
isotig07478	SLC5A3	gi|530407547|ref|XP_005255139.1|	PREDICTED: sodium/myo-inositol cotransporter 2 isoform X3 [Homo sapiens]	0	545	FBpp0073268	pep:known chromosome:BDGP5:X:10736730:10739114:-1 gene:FBgn0052669 transcript:FBtr0073412	0.006	89	Y46H3D.4	pep:known chromosome:WBcel235:V:1632017:1636019:1 gene:WBGene00021609 transcript:Y46H3D.4 description:"Protein IRLD-17 (irld-17) mRNA, complete cds"	2.8	65	0.029927	0.00378	0.150281	0.777773	2>1	1>2	1>2	2>1
isotig10948	SPAG8	gi|578816456|ref|XP_006716816.1|	PREDICTED: sperm-associated antigen 8 isoform X4 [Homo sapiens]	3.00E-22	231	FBpp0074220	pep:known chromosome:BDGP5:X:17142405:17143575:-1 gene:FBgn0030834 transcript:FBtr0074446	0.65	69	F35G12.3b	pep:known chromosome:WBcel235:III:4574909:4578437:-1 gene:WBGene00004762 transcript:F35G12.3b description:"Protein SEL-5, isoform a"	0.81	67	0.740602	0.022322	0.35854	0.89272	2>1	1>2	1>2	2>1
isotig06547	SPATA17	gi|530366037|ref|XP_005273109.1|	PREDICTED: spermatogenesis-associated protein 17 isoform X1 [Homo sapiens]	0	583	FBpp0294013	pep:known chromosome:BDGP5:2L:15895560:15897071:1 gene:FBgn0051735 transcript:FBtr0305562	0.000000003	144	F36D4.3b	pep:known chromosome:WBcel235:V:9386154:9400068:1 gene:WBGene00002036 transcript:F36D4.3b description:"Protein HUM-2, isoform b"	0.002	92	0.701378	0.049086	0.706079	0.911866	2>1	1>2	1>2	2>1
isotig08789	SPATA4	gi|31543825|ref|NP_653245.2|	spermatogenesis-associated protein 4 [Homo sapiens]	0	459	FBpp0074037	pep:known chromosome:BDGP5:X:15955935:15956888:-1 gene:FBgn0030722 transcript:FBtr0074260	0.009	87	K10G6.3e	pep:known chromosome:WBcel235:II:3966495:3970060:1 gene:WBGene00004751 transcript:K10G6.3e description:"Protein SEA-2, isoform a "	0.57	70	0.648607	0.035061	0.142795	0.88939	1>2	1>2	1>2	2>1
isotig03313	SPDYA	gi|56961678|ref|NP_001008779.1|	speedy protein A isoform 2 [Homo sapiens]	0	482			100	0	F58G11.5.2	pep:known chromosome:WBcel235:V:13675988:13678599:-1 gene:WBGene00006442 transcript:F58G11.5.2 description:"Protein TAG-65 (tag-65) mRNA, complete cds"	7.6	65	0.536799	0.000339	0.180335	0.913491	1>2	2>1	2>1	1>2
isotig04631	SQSTM1	gi|4505571|ref|NP_003891.1|	sequestosome-1 isoform 1 [Homo sapiens]	7.00E-23	254	FBpp0099683	pep:known chromosome:BDGP5:2L:19542640:19545548:1 gene:FBgn0003231 transcript:FBtr0100289 description:"refractory to sigma P"	0.0000003	129	T12G3.1b.2	pep:known chromosome:WBcel235:IV:12034318:12037051:1 gene:WBGene00011737 transcript:T12G3.1b.2 description:"Protein T12G3.1, isoform a"	0.000000005	143	0.023827	0.544271	0.074836	0.916884	2>1	1>2	2>1	2>1
isotig03596	STPG2	gi|33457324|ref|NP_777612.1|	sperm-tail PG-rich repeat-containing protein 2 [Homo sapiens]	0	436	FBpp0304643	pep:known chromosome:BDGP5:2L:8244160:8252966:-1 gene:FBgn0032010 transcript:FBtr0332367	0.0000006	127	F54A3.6	pep:known chromosome:WBcel235:II:2225819:2232470:-1 gene:WBGene00018785 transcript:F54A3.6 description:"Protein F54A3.6 (F54A3.6) mRNA, complete cds"	0.13	80	0.432555	0.014919	0.424512	0.820115	1>2	1>2	1>2	2>1
isotig00491	TDRD12	gi|578835320|ref|XP_006723595.1|	PREDICTED: tudor domain-containing protein 12-like [Homo sapiens]	2.00E-27	303	FBpp0305296	pep:known chromosome:BDGP5:3L:6942591:6948612:-1 gene:FBgn0035720 transcript:FBtr0333083	0.000002	126	C07H6.5	pep:known chromosome:WBcel235:III:7495388:7497832:-1 gene:WBGene00000479 transcript:C07H6.5 description:"Protein CGH-1 (cgh-1) mRNA, complete cds"	0.00000002	141	0.644986	0.003879	0.604776	0.892166	2>1	2>1	2>1	1>2
isotig03143	TEP1	gi|21536371|ref|NP_009041.2|	telomerase protein component 1 [Homo sapiens]	9.00E-28	306	FBpp0301080	pep:known chromosome:BDGP5:3L:14972720:14975532:1 gene:FBgn0036459 transcript:FBtr0309063	0.16	81	F56H1.3	pep:known chromosome:WBcel235:I:5729793:5735842:-1 gene:WBGene00018994 transcript:F56H1.3 description:"Protein F56H1.3 (F56H1.3) mRNA, complete cds"	0.56	75	0.048429	0.068356	0.72573	0.778163	2>1	1>2	1>2	2>1
isotig09132	TMEM231	gi|116734685|ref|NP_001070886.1|	transmembrane protein 231 isoform 2 [Homo sapiens]	2.00E-24	251	FBpp0289461	pep:known chromosome:BDGP5:X:1346736:1348137:1 gene:FBgn0027796 transcript:FBtr0300224 description:"Gustatory receptor 2a"	8.2	61	T26A8.2	pep:known chromosome:WBcel235:IV:8424278:8428512:1 gene:WBGene00020825 transcript:T26A8.2 description:"Protein T26A8.2 (T26A8.2) mRNA, complete cds"	0.000002	117	0.094476	0.046535	0.180971	0.870999	1>2	2>1	1>2	2>1
isotig01642	TPMT	gi|4507653|ref|NP_000358.1|	thiopurine S-methyltransferase [Homo sapiens]	3.00E-29	283	FBpp0304082	pep:known chromosome:BDGP5:3R:5573849:5576822:1 gene:FBgn0005777 transcript:FBtr0331693 description:"Protein phosphatase D3"	1.2	68	C09F9.2	pep:known chromosome:WBcel235:II:14705516:14712600:1 gene:WBGene00007479 transcript:C09F9.2 description:"Protein C09F9.2 (C09F9.2) mRNA, complete cds"	4.3	62	0.052152	0.026835	0.085754	0.881944	2>1	1>2	2>1	2>1
isotig08704	TPMT	gi|4507653|ref|NP_000358.1|	thiopurine S-methyltransferase [Homo sapiens]	2.00E-30	293	FBpp0111646	pep:known chromosome:BDGP5:3R:26475683:26476580:1 gene:FBgn0085462 transcript:FBtr0112734	4	64	F28C12.1	pep:known chromosome:WBcel235:I:12688727:12690572:1 gene:WBGene00005043 transcript:F28C12.1 description:"Protein SRA-17 (sra-17) mRNA, complete cds"	2.2	65	0.009063	0.527663	0.427264	0.914666	2>1	1>2	2>1	1>2
isotig03509	TSNAXIP1	gi|110227629|ref|NP_060900.2|	translin-associated factor X-interacting protein 1 isoform b [Homo sapiens]	0	664	FBpp0112147	pep:known chromosome:BDGP5:3R:10708105:10711918:-1 gene:FBgn0038269 transcript:FBtr0113235 description:"Rrp6"	0.7	75	B0403.2	pep:known chromosome:WBcel235:X:7050577:7055374:1 gene:WBGene00006712 transcript:B0403.2 description:"Protein UBC-17 (ubc-17) mRNA, complete cds"	0.22	78	0.616983	0.042595	0.395805	0.910367	1>2	1>2	1>2	2>1
isotig03540	TTC16	gi|21450645|ref|NP_659402.1|	tetratricopeptide repeat protein 16 [Homo sapiens]	0	557	FBpp0081552	pep:known chromosome:BDGP5:3R:5412661:5415303:1 gene:FBgn0037718 transcript:FBtr0082074 description:"P58IPK"	0.0001	107	Y54E10BL.4	pep:known chromosome:WBcel235:I:2996406:3001378:1 gene:WBGene00001046 transcript:Y54E10BL.4 description:"Protein DNJ-28 (dnj-28) mRNA, complete cds"	0.00000003	137	0.730208	0.015054	0.114859	0.890911	1>2	1>2	1>2	2>1
isotig08488	WDR49	gi|30520335|ref|NP_849146.1|	WD repeat-containing protein 49 [Homo sapiens]	4.00E-36	348	FBpp0292404	pep:known chromosome:BDGP5:X:6135308:6149381:-1 gene:FBgn0023458 transcript:FBtr0303341 description:"Rabconnectin-3A"	0.0003	100	Y41C4A.11	pep:known chromosome:WBcel235:III:11719900:11723602:1 gene:WBGene00012757 transcript:Y41C4A.11 description:"Protein Y41C4A.11 (Y41C4A.11) mRNA, complete cds"	0.002	91	0.475945	0.048459	0.654752	0.824888	1>2	1>2	1>2	1>2
isotig03188	XRCC5	gi|530370925|ref|XP_005246893.1|	PREDICTED: X-ray repair cross-complementing protein 5 isoform X1 [Homo sapiens]	0	541	FBpp0080322	pep:known chromosome:BDGP5:2L:15768630:15771159:-1 gene:FBgn0041627 transcript:FBtr0080763 description:"Ku80"	2E-10	158	R07E5.8.2	pep:known chromosome:WBcel235:III:4419848:4423372:1 gene:WBGene00000520 transcript:R07E5.8.2 description:"Protein CKU-80 (cku-80) mRNA, complete cds"	0.000000002	148	0.626494	0.024508	0.43854	0.913989	1>2	2>1	2>1	1>2
isotig02685	XRRA1	gi|530396310|ref|XP_005273825.1|	PREDICTED: X-ray radiation resistance-associated protein 1 isoform X4 [Homo sapiens]	0	473	FBpp0080582	pep:known chromosome:BDGP5:2L:18012407:18070249:1 gene:FBgn0243486 transcript:FBtr0081029 description:"reduced ocelli"	0.0000004	130	M88.6b	pep:known chromosome:WBcel235:III:4562738:4566280:1 gene:WBGene00003915 transcript:M88.6b description:"Protein PAN-1, isoform b"	0.000002	122	0.593412	0.006564	0.601095	0.887128	2>1	1>2	2>1	2>1
